# Supplementary material for: Transferability of Human and Environmental Microbiome on Clothes as a Tool for Forensic Investigations
Source: Genes (Basel). 2024 Mar 19;15(3):375. doi: 10.3390/genes15030375 (PMC10970523; doi:10.3390/genes15030375)
Supplement: Supplementary file 1 [file genes-15-00375-s001.zip]

Archive with 1 entries (1 files):
- genes-2902230-supplementary.pdf
